# Supplementary material for: Pancreatic volume and immune biomarkers predict checkpoint inhibitor–associated autoimmune diabetes in humans
Source: J Clin Invest. 2025 Nov 20;136(4):e192938. doi: 10.1172/JCI192938 (PMC12904724; doi:10.1172/JCI192938)
Supplement: Supporting data values [file jci-136-192938-s360.xlsx]

## Sheet: v2 TNFa
	CIADM PreRx	CIADM PreRx	CIADM PreRx	CIADM PreRx	CIADM PreRx	CIADM PreRx	CIADM PreRx	CIADM PreRx	CIADM PreRx	CIADM PreRx	CIADM PreRx	CIADM PreRx	CIADM PreRx	CIADM PreRx	CIADM PreRx	CIADM PreRx	CIADM PreRx	CIADM PreRx	CIADM PreRx	CIADM PreRx	CIADM PreRx	CIADM PreRx	CIADM PreRx	CIADM PreRx	CIADM PreRx	CIADM PreRx	CIADM PreRx	CIADM PreRx	CIADM PreRx	CIADM PreRx	CIADM PreRx	CIADM PreRx	CIADM PreRx	CIADM PreRx	CIADM PreRx	CIADM PreRx	CIADM PreRx	CIADM PreRx	CIADM PreRx	CIADM PreRx	CIADM PreRx	CIADM PreRx	CIADM PreRx	CIADM PreRx	CIADM PreRx	CIADM PreRx	CIADM PreRx	CIADM PreRx	CIADM PreRx
TNF-α (A8)	3.275	2.47	5.045	4.57	2.655	3.75	2.47	3.275	5.38	4.625	4.97	2.47
[truncated: 201 more columns]

## Sheet: v2 TGF-B1
	CIADM PreRx	CIADM PreRx	CIADM PreRx	CIADM PreRx	CIADM PreRx	CIADM PreRx	CIADM PreRx	CIADM PreRx	CIADM PreRx	CIADM PreRx	CIADM PreRx	CIADM PreRx	CIADM PreRx	CIADM PreRx	CIADM PreRx	CIADM PreRx	CIADM PreRx	CIADM PreRx	CIADM PreRx	CIADM PreRx	CIADM PreRx	CIADM PreRx	CIADM PreRx	CIADM PreRx	CIADM PreRx	CIADM PreRx	CIADM PreRx	CIADM PreRx	CIADM PreRx	CIADM PreRx	CIADM PreRx	CIADM PreRx	CIADM PreRx	CIADM PreRx	CIADM PreRx	CIADM PreRx	CIADM PreRx	CIADM PreRx	CIADM PreRx	CIADM PreRx	CIADM PreRx	CIADM PreRx	CIADM PreRx	CIADM PreRx	CIADM PreRx	CIADM PreRx	CIADM PreRx	CIADM PreRx	CIADM PreRx
TGF-β1 (Free Active) (B9)	179.39	237.96	201.25	336.865	452.15	172.685	76.42	410.47	523.405	231.205	218.87	523.555
[truncated: 201 more columns]

## Sheet: v2 MCP1
	CIADM PreRx	CIADM PreRx	CIADM PreRx	CIADM PreRx	CIADM PreRx	CIADM PreRx	CIADM PreRx	CIADM PreRx	CIADM PreRx	CIADM PreRx	CIADM PreRx	CIADM PreRx	CIADM PreRx	CIADM PreRx	CIADM PreRx	CIADM PreRx	CIADM PreRx	CIADM PreRx	CIADM PreRx	CIADM PreRx	CIADM PreRx	CIADM PreRx	CIADM PreRx	CIADM PreRx	CIADM PreRx	CIADM PreRx	CIADM PreRx	CIADM PreRx	CIADM PreRx	CIADM PreRx	CIADM PreRx	CIADM PreRx	CIADM PreRx	CIADM PreRx	CIADM PreRx	CIADM PreRx	CIADM PreRx	CIADM PreRx	CIADM PreRx	CIADM PreRx	CIADM PreRx	CIADM PreRx	CIADM PreRx	CIADM PreRx	CIADM PreRx	CIADM PreRx	CIADM PreRx	CIADM PreRx	CIADM PreRx
MCP-1 (A10)	146.195	158.258	418.95	226.255	378.867	137.826	169.831	72.5445	122.93	280.192	159.905	309.522
[truncated: 201 more columns]

## Sheet: v2 IP-10
	CIADM PreRx	CIADM PreRx	CIADM PreRx	CIADM PreRx	CIADM PreRx	CIADM PreRx	CIADM PreRx	CIADM PreRx	CIADM PreRx	CIADM PreRx	CIADM PreRx	CIADM PreRx	CIADM PreRx	CIADM PreRx	CIADM PreRx	CIADM PreRx	CIADM PreRx	CIADM PreRx	CIADM PreRx	CIADM PreRx	CIADM PreRx	CIADM PreRx	CIADM PreRx	CIADM PreRx	CIADM PreRx	CIADM PreRx	CIADM PreRx	CIADM PreRx	CIADM PreRx	CIADM PreRx	CIADM PreRx	CIADM PreRx	CIADM PreRx	CIADM PreRx	CIADM PreRx	CIADM PreRx	CIADM PreRx	CIADM PreRx	CIADM PreRx	CIADM PreRx	CIADM PreRx	CIADM PreRx	CIADM PreRx	CIADM PreRx	CIADM PreRx	CIADM PreRx	CIADM PreRx	CIADM PreRx	CIADM PreRx
IP-10 (A6)	263.07	157.585	378.42	201.65	212.8	109.885	699.3	64.795	148.995	202.81	74.41	195.455
[truncated: 201 more columns]

## Sheet: v2 IL-17A
	CIADM PreRx	CIADM PreRx	CIADM PreRx	CIADM PreRx	CIADM PreRx	CIADM PreRx	CIADM PreRx	CIADM PreRx	CIADM PreRx	CIADM PreRx	CIADM PreRx	CIADM PreRx	CIADM PreRx	CIADM PreRx	CIADM PreRx	CIADM PreRx	CIADM PreRx	CIADM PreRx	CIADM PreRx	CIADM PreRx	CIADM PreRx	CIADM PreRx	CIADM PreRx	CIADM PreRx	CIADM PreRx	CIADM PreRx	CIADM PreRx	CIADM PreRx	CIADM PreRx	CIADM PreRx	CIADM PreRx	CIADM PreRx	CIADM PreRx	CIADM PreRx	CIADM PreRx	CIADM PreRx	CIADM PreRx	CIADM PreRx	CIADM PreRx	CIADM PreRx	CIADM PreRx	CIADM PreRx	CIADM PreRx	CIADM PreRx	CIADM PreRx	CIADM PreRx	CIADM PreRx	CIADM PreRx	CIADM PreRx
IL-17A (B2)	4.945	2.18	22.7	14.56	2.615	2.18	2.18	9.575	9.325	17.89	17.11	2.18
[truncated: 201 more columns]

## Sheet: v2 IL-12
	CIADM PreRx	CIADM PreRx	CIADM PreRx	CIADM PreRx	CIADM PreRx	CIADM PreRx	CIADM PreRx	CIADM PreRx	CIADM PreRx	CIADM PreRx	CIADM PreRx	CIADM PreRx	CIADM PreRx	CIADM PreRx	CIADM PreRx	CIADM PreRx	CIADM PreRx	CIADM PreRx	CIADM PreRx	CIADM PreRx	CIADM PreRx	CIADM PreRx	CIADM PreRx	CIADM PreRx	CIADM PreRx	CIADM PreRx	CIADM PreRx	CIADM PreRx	CIADM PreRx	CIADM PreRx	CIADM PreRx	CIADM PreRx	CIADM PreRx	CIADM PreRx	CIADM PreRx	CIADM PreRx	CIADM PreRx	CIADM PreRx	CIADM PreRx	CIADM PreRx	CIADM PreRx	CIADM PreRx	CIADM PreRx	CIADM PreRx	CIADM PreRx	CIADM PreRx	CIADM PreRx	CIADM PreRx	CIADM PreRx
IL-12p70 (B6)	12.46	1.13	14.33	4.635	4.405	2.73	1.13	9.535	26.225	35.305	21.165	1.13
[truncated: 201 more columns]

## Sheet: v2 IL-10
	CIADM PreRx	CIADM PreRx	CIADM PreRx	CIADM PreRx	CIADM PreRx	CIADM PreRx	CIADM PreRx	CIADM PreRx	CIADM PreRx	CIADM PreRx	CIADM PreRx	CIADM PreRx	CIADM PreRx	CIADM PreRx	CIADM PreRx	CIADM PreRx	CIADM PreRx	CIADM PreRx	CIADM PreRx	CIADM PreRx	CIADM PreRx	CIADM PreRx	CIADM PreRx	CIADM PreRx	CIADM PreRx	CIADM PreRx	CIADM PreRx	CIADM PreRx	CIADM PreRx	CIADM PreRx	CIADM PreRx	CIADM PreRx	CIADM PreRx	CIADM PreRx	CIADM PreRx	CIADM PreRx	CIADM PreRx	CIADM PreRx	CIADM PreRx	CIADM PreRx	CIADM PreRx	CIADM PreRx	CIADM PreRx	CIADM PreRx	CIADM PreRx	CIADM PreRx	CIADM PreRx	CIADM PreRx	CIADM PreRx
IL-10 (B4)	10.57	1.565	14.2	4.2	2.59	3.515	1.09	7.47	16.1	52.07	21.25	1.645
[truncated: 201 more columns]

## Sheet: v2 IL-8
	CIADM PreRx	CIADM PreRx	CIADM PreRx	CIADM PreRx	CIADM PreRx	CIADM PreRx	CIADM PreRx	CIADM PreRx	CIADM PreRx	CIADM PreRx	CIADM PreRx	CIADM PreRx	CIADM PreRx	CIADM PreRx	CIADM PreRx	CIADM PreRx	CIADM PreRx	CIADM PreRx	CIADM PreRx	CIADM PreRx	CIADM PreRx	CIADM PreRx	CIADM PreRx	CIADM PreRx	CIADM PreRx	CIADM PreRx	CIADM PreRx	CIADM PreRx	CIADM PreRx	CIADM PreRx	CIADM PreRx	CIADM PreRx	CIADM PreRx	CIADM PreRx	CIADM PreRx	CIADM PreRx	CIADM PreRx	CIADM PreRx	CIADM PreRx	CIADM PreRx	CIADM PreRx	CIADM PreRx	CIADM PreRx	CIADM PreRx	CIADM PreRx	CIADM PreRx	CIADM PreRx	CIADM PreRx	CIADM PreRx
IL-8 (B7)	6.24	2.82	35.04	12.305	6.805	14.08	5.465	32.685	17.985	19.37	14.11	2.4
[truncated: 201 more columns]

## Sheet: v2 IL-6
	CIADM PreRx	CIADM PreRx	CIADM PreRx	CIADM PreRx	CIADM PreRx	CIADM PreRx	CIADM PreRx	CIADM PreRx	CIADM PreRx	CIADM PreRx	CIADM PreRx	CIADM PreRx	CIADM PreRx	CIADM PreRx	CIADM PreRx	CIADM PreRx	CIADM PreRx	CIADM PreRx	CIADM PreRx	CIADM PreRx	CIADM PreRx	CIADM PreRx	CIADM PreRx	CIADM PreRx	CIADM PreRx	CIADM PreRx	CIADM PreRx	CIADM PreRx	CIADM PreRx	CIADM PreRx	CIADM PreRx	CIADM PreRx	CIADM PreRx	CIADM PreRx	CIADM PreRx	CIADM PreRx	CIADM PreRx	CIADM PreRx	CIADM PreRx	CIADM PreRx	CIADM PreRx	CIADM PreRx	CIADM PreRx	CIADM PreRx	CIADM PreRx	CIADM PreRx	CIADM PreRx	CIADM PreRx	CIADM PreRx
IL-6 (B3)	11.8275	1.903	53.7095	3.507	1.902	6.864	12.204	19.0165	14.6085	45.2955	19.8985	3.892
[truncated: 201 more columns]

## Sheet: v2 IL-4
	CIADM PreRx	CIADM PreRx	CIADM PreRx	CIADM PreRx	CIADM PreRx	CIADM PreRx	CIADM PreRx	CIADM PreRx	CIADM PreRx	CIADM PreRx	CIADM PreRx	CIADM PreRx	CIADM PreRx	CIADM PreRx	CIADM PreRx	CIADM PreRx	CIADM PreRx	CIADM PreRx	CIADM PreRx	CIADM PreRx	CIADM PreRx	CIADM PreRx	CIADM PreRx	CIADM PreRx	CIADM PreRx	CIADM PreRx	CIADM PreRx	CIADM PreRx	CIADM PreRx	CIADM PreRx	CIADM PreRx	CIADM PreRx	CIADM PreRx	CIADM PreRx	CIADM PreRx	CIADM PreRx	CIADM PreRx	CIADM PreRx	CIADM PreRx	CIADM PreRx	CIADM PreRx	CIADM PreRx	CIADM PreRx	CIADM PreRx	CIADM PreRx	CIADM PreRx	CIADM PreRx	CIADM PreRx	CIADM PreRx
IL-4 (A4)	9.37	2.91	2.42	1.735	1.465	3.32	1.43	5.11	2.315	4.02	3.44	1.43
[truncated: 201 more columns]

[truncated: 30 more sheets: v2 IL-2, v2 IL-1B, v2 IFNg, Treg, Th17 GP, Th2 GP, Th1 GP, ROC data, Regression, Panc volume, NK CD3+ activated, NK CD3-, Glucose, C-Peptide, CD56hi NK, CD8+ TEM, CD8+ TDE, CD8+ naive, CD8+ CM normal ALL, CD8+ CD38+ HLADR+ …]
